# Supplementary material for: X-ray laser diffraction for structure determination of the rhodopsin-arrestin complex
Source: Sci Data. 2016 Apr 12;3:160021. doi: 10.1038/sdata.2016.21 (PMC4828943; doi:10.1038/sdata.2016.21)
Supplement: Supplementary file 1 [file sdata201621-isa1.zip]

Archive with 3 entries (3 files):
- i_Investigation.txt
- s_study_Zhou.txt
- a_assay_Zhou.txt
