# Supplementary material for: X-ray laser diffraction for structure determination of the rhodopsin-arrestin complex
Source: Sci Data. 2016 Apr 12;3:160021. doi: 10.1038/sdata.2016.21 (PMC4828943; doi:10.1038/sdata.2016.21)
Supplement: Supplementary file 1 [file sdata201621-isa1.zip › i_Investigation.txt]

# Investigation File generated for Scientific Data with Investigation File Authoring Tool version 0.1.0 on 14/03/2016 - This metadata file is CC0
ONTOLOGY SOURCE REFERENCE
Term Source Name	NCBITAXON	BTO	ERO	OBI
Term Source File	http://data.bioontology.org/ontologies/NCBITAXON	http://data.bioontology.org/ontologies/BTO	http://data.bioontology.org/ontologies/ERO	http://data.bioontology.org/ontologies/OBI
Term Source Version	2015AA	unknown	2013-08-02	2014-08-18
Term Source Description	National Center for Biotechnology Information (NCBI) Organismal Classification	BRENDA Tissue and Enzyme Source Ontology	Eagle-I Research Resource Ontology	Ontology for Biomedical Investigations
INVESTIGATION
Investigation Identifier
Investigation Title
Investigation Description
Investigation Submission Date
Investigation Public Release Date
INVESTIGATION PUBLICATIONS
Investigation PubMed ID
Investigation Publication DOI
Investigation Publication Author List
Investigation Publication Title
Investigation Publication Status
Investigation Publication Status Term Accession Number
Investigation Publication Status Term Source REF
INVESTIGATION CONTACTS
Investigation Person Last Name
Investigation Person Mid Initials
Investigation Person First Name
Investigation Person Address
Investigation Person Phone
Investigation Person Fax
Investigation Person Email
Investigation Person Affiliation
Investigation Person Roles
Investigation Person Roles Term Accession Number
Investigation Person Roles Term Source REF
STUDY
Study Identifier	10.1038/sdata.2016.21
Study Title	X-ray laser diffraction for structure determination of the rhodopsin-arrestin complex
Study Submission Date	06/10/2015
Study Public Release Date	12/04/2016
Study Description	http://www.nature.com/articles/sdata201621#abstract
Study File Name	s_study_Zhou.txt
Comment[Subject Keywords]	//;///;///
Comment[Manuscript Licence]	CC BY-4.0
Comment[Experimental Metadata Licence]	CC0
Comment[Supplementary Information File Name]	
Comment[Supplementary Information File Type]	x-zip-compressed
Comment[Supplementary Information File URL]	http://www.nature.com/articles/sdata201621#supplementary-information
Comment[Data Repository]	Coherent X-ray Imaging Data Bank (CXIDB);Worldwide Protein Data Bank;Worldwide Protein Data Bank
Comment[Data Record Accession]	doi:10.11577/1241101;5DGY;4ZWJ
Comment[Data Record URI]	http://dx.doi.org/10.11577/1241101;http://www.rcsb.org/pdb/explore/explore.do?structureId=5DGY;http://www.rcsb.org/pdb/explore/explore.do?structureId=4ZWJ
STUDY DESIGN DESCRIPTORS
Study Design Type	macromolecular structure generation objective
Study Design Type Term Accession Number	ERO:0100251
Study Design Type Term Source REF	ERO
STUDY PUBLICATIONS
Study PubMed ID	""
Study Publication DOI	doi:10.1038/nature14656
Study Publication Author List	""
Study Publication Title	""
Study Publication Status	published
Study Publication Status Term Accession Number	
Study Publication Status Term Source REF	
STUDY FACTORS
Study Factor Name
Study Factor Type
Study Factor Type Term Accession Number
Study Factor Type Term Source REF
STUDY ASSAYS
Study Assay Measurement Type	3D structure determination assay
Study Assay Measurement Type Term Accession Number	OBI:0600045
Study Assay Measurement Type Term Source REF	OBI
Study Assay Technology Type	X-ray crystallography assay
Study Assay Technology Type Term Accession Number	OBI:0000912
Study Assay Technology Type Term Source REF	OBI
Study Assay Technology Platform	X-ray free electron laser; synchrotron diffraction
Study Assay File Name	a_assay_Zhou.txt
STUDY PROTOCOLS
Study Protocol Name	Crystallization of rhodopsin-arrestin complex	Synchrotron diffraction data collection and processing	X-ray free electron laser data collection	XFEL data processing	Structure determination	Structure validation
Study Protocol Type	protein crystallization	synchrotron	X-ray source	data transformation	3D structure determination assay	validation
Study Protocol Type Term Accession Number	ERO:0001620	ERO:0001717	OBI:0001138	OBI:0200000	OBI:0600045	OBI:0302911
Study Protocol Type Term Source REF	ERO	ERO	OBI	OBI	OBI	OBI
Study Protocol Description						
Study Protocol URI	""	""	""	""	""	""
Study Protocol Version						
Study Protocol Parameters Name	""	""	""	""	""	""
Study Protocol Parameters Name Term Accession Number	""	""	""	""	""	""
Study Protocol Parameters Name Term Source REF	""	""	""	""	""	""
Study Protocol Components Name	""	""	""	""	""	""
Study Protocol Components Type	""	""	""	""	""	""
Study Protocol Components Type Term Accession Number	""	""	""	""	""	""
Study Protocol Components Type Term Source REF	""	""	""	""	""	""
STUDY CONTACTS
Study Person Last Name	Zhou	Gao	Barty	Kang	He	Liu	Ishchenko	White	Yefanov	Han	Xu	de Waal	Suino-Powell	Boutet	Williams	Wang	Li	Caffrey	Chapman	Spence	Fromme	Weierstall	Stevens	Cherezov	Melcher	Xu
Study Person First Name	X. Edward	Xiang	Anton	Yanyong	Yuanzheng	Wei	Andrii	Thomas A.	Oleksandr	Gye Won	Qingping	Parker W.	Kelly M.	Sébastien	Garth J.	Meitian	Dianfan	Martin	Henry N.	John C.H.	Petra	Uwe	Raymond C.	Vadim	Karsten	H. Eric
Study Person Mid Initials																										
Study Person Email	Edward.Zhou@vai.org	""	""	""	""	""	""	""	""	""	""	""	""	""	""	""	""	""	""	""	""	""	""	""	""	Eric.Xu@vai.org
Study Person Phone																										
Study Person Fax																										
Study Person Address																										
Study Person Affiliation	Laboratory of Structural Sciences, Center for Structural Biology and Drug Discovery, Van Andel Research Institute, Grand Rapids, Michigan 49503, USA	Laboratory of Structural Sciences, Center for Structural Biology and Drug Discovery, Van Andel Research Institute, Grand Rapids, Michigan 49503, USA	Center for Free Electron Laser Science, Deutsches Elektronen-Synchrotron DESY, 22607 Hamburg, Germany	Laboratory of Structural Sciences, Center for Structural Biology and Drug Discovery, Van Andel Research Institute, Grand Rapids, Michigan 49503, USA	Laboratory of Structural Sciences, Center for Structural Biology and Drug Discovery, Van Andel Research Institute, Grand Rapids, Michigan 49503, USA	School of Molecular Sciences, and Center for Applied Structural Discovery, Biodesign Institute, Arizona State University, Tempe, Arizona 85287-1604, USA	Department of Chemistry, Bridge Institute, University of Southern California, Los Angeles, California 90089, USA	Center for Free Electron Laser Science, Deutsches Elektronen-Synchrotron DESY, 22607 Hamburg, Germany	Center for Free Electron Laser Science, Deutsches Elektronen-Synchrotron DESY, 22607 Hamburg, Germany	Department of Chemistry, Bridge Institute, University of Southern California, Los Angeles, California 90089, USA	Joint Center for Structural Genomics, Stanford Synchrotron Radiation Lightsource, SLAC National Accelerator Laboratory, Menlo Park, California 94025, USA	Laboratory of Structural Sciences, Center for Structural Biology and Drug Discovery, Van Andel Research Institute, Grand Rapids, Michigan 49503, USA	Laboratory of Structural Sciences, Center for Structural Biology and Drug Discovery, Van Andel Research Institute, Grand Rapids, Michigan 49503, USA	Linac Coherent Light Source (LCLS), SLAC National Accelerator Laboratory, Menlo Park, California 94025, USA	Linac Coherent Light Source (LCLS), SLAC National Accelerator Laboratory, Menlo Park, California 94025, USA	Swiss Light Source at Paul Scherrer Institute, CH-5232 Villigen, Switzerland	School of Medicine and School of Biochemistry and Immunology, Trinity College, Dublin D02 R590, Ireland	School of Medicine and School of Biochemistry and Immunology, Trinity College, Dublin D02 R590, Ireland	Center for Free Electron Laser Science, Deutsches Elektronen-Synchrotron DESY, 22607 Hamburg, Germany	Center for Free Electron Laser Science, Deutsches Elektronen-Synchrotron DESY, 22607 Hamburg, Germany	Center for Free Electron Laser Science, Deutsches Elektronen-Synchrotron DESY, 22607 Hamburg, Germany	Center for Free Electron Laser Science, Deutsches Elektronen-Synchrotron DESY, 22607 Hamburg, Germany	Department of Chemistry, Bridge Institute, University of Southern California, Los Angeles, California 90089, USA	Department of Chemistry, Bridge Institute, University of Southern California, Los Angeles, California 90089, USA	Laboratory of Structural Sciences, Center for Structural Biology and Drug Discovery, Van Andel Research Institute, Grand Rapids, Michigan 49503, USA	Laboratory of Structural Sciences, Center for Structural Biology and Drug Discovery, Van Andel Research Institute, Grand Rapids, Michigan 49503, USA
Study Person Roles																										
Study Person Roles Term Accession Number																										
Study Person Roles Term Source REF																										
Comment[Study Person ORCID]												0000-0001-6922-9768							0000-0002-4655-1743							
Comment[Funder]																										
Comment[FundRef ID]																										
Comment[Funder Term Source REF]																										
Comment[Grant Identifier]																										
