# Supplementary material for: X-ray laser diffraction for structure determination of the rhodopsin-arrestin complex
Source: Sci Data. 2016 Apr 12;3:160021. doi: 10.1038/sdata.2016.21 (PMC4828943; doi:10.1038/sdata.2016.21)
Supplement: Supplementary file 1 [file sdata201621-isa1.zip › s_study_Zhou.txt]

Source Name	Characteristics[organism]	Term Source REF	Term Accession Number	Characteristics[cell line]	Term Source REF	Term Accession Number	Protocol REF	Sample Name
rhodopsin	Homo sapiens	NCBITAXON	NCBITaxon:9606				Crystallization of rhodopsin-arrestin complex	Human rhodopsin
arrestin1	Mus musculus	NCBITAXON	NCBITaxon:10090				Crystallization of rhodopsin-arrestin complex	Mouse arrestin1
LCP crystallization				HEK-293 cell	BTO	BTO:0000007	Crystallization of rhodopsin-arrestin complex	rhodopsin-arrestin complex crystal
