# Supplementary material for: X-ray laser diffraction for structure determination of the rhodopsin-arrestin complex
Source: Sci Data. 2016 Apr 12;3:160021. doi: 10.1038/sdata.2016.21 (PMC4828943; doi:10.1038/sdata.2016.21)
Supplement: Supplementary file 1 [file sdata201621-isa1.zip › a_assay_Zhou.txt]

Sample Name	Protocol REF	Protocol REF	Assay Name	Raw Data File	Comment [Data Repository]	Comment [Data Record Accession]	Comment [Data Record URI]	Protocol REF	Derived Data File	Comment [Data Repository]	Comment [Data Record Accession]	Comment [Data Record URI]
rhodopsin-arrestin complex crystal	Synchrotron diffraction data collection and processing	Structure validation	5DGY	5DGY	Worldwide Protein Data Bank	5DGY	http://www.rcsb.org/pdb/explore/explore.do?structureId=5DGY
rhodopsin-arrestin complex crystal	X-ray free electron laser data collection	XFEL data processing	runs 2-50	cxidb-32-batch1.tar.gz	Coherent X-ray Imaging Data Bank	doi:10.11577/1241101	http://dx.doi.org/10.11577/1241101	Structure determination	4ZWJ	Worldwide Protein Data Bank	doi:10.2210/pdb4zwj/pdb	http://www.rcsb.org/pdb/explore/explore.do?structureId=4ZWJ
rhodopsin-arrestin complex crystal	X-ray free electron laser data collection	XFEL data processing	runs 52-64	cxidb-32-batch2.tar.gz	Coherent X-ray Imaging Data Bank	doi:10.11577/1241101	http://dx.doi.org/10.11577/1241101	Structure determination	4ZWJ	Worldwide Protein Data Bank	doi:10.2210/pdb4zwj/pdb	http://www.rcsb.org/pdb/explore/explore.do?structureId=4ZWJ
rhodopsin-arrestin complex crystal	X-ray free electron laser data collection	XFEL data processing	runs 69-73	cxidb-32-batch3.tar.gz	Coherent X-ray Imaging Data Bank	doi:10.11577/1241101	http://dx.doi.org/10.11577/1241101	Structure determination	4ZWJ	Worldwide Protein Data Bank	doi:10.2210/pdb4zwj/pdb	http://www.rcsb.org/pdb/explore/explore.do?structureId=4ZWJ
